# Supplementary material for: Uncovering the Early Events Associated with Oligomeric Aβ-Induced Src Activation
Source: Antioxidants (Basel). 2023 Sep 16;12(9):1770. doi: 10.3390/antiox12091770 (PMC10525724; doi:10.3390/antiox12091770)
Supplement: Supplementary file 1 [file antioxidants-12-01770-s001.zip]

Archive with 1 entries (1 files):
- antioxidants-2600019-supplementary.pdf
